# Supplementary material for: PSA-Stratified Performance of [18F]DCFPyL PET/CT in Biochemically Recurrent Prostate Cancer Patients under Androgen Deprivation Therapy
Source: Diagnostics (Basel). 2022 Sep 13;12(9):2212. doi: 10.3390/diagnostics12092212 (PMC9498260; doi:10.3390/diagnostics12092212)
Supplement: Supplementary file 1 [file diagnostics-12-02212-s001.zip]

Archive with 1 entries (1 files):
- diagnostics-1878779-supplementary.pdf
